# Supplementary material for: ResSUMO: A Deep Learning Architecture Based on Residual Structure for Prediction of Lysine SUMOylation Sites
Source: Cells. 2022 Aug 25;11(17):2646. doi: 10.3390/cells11172646 (PMC9454673; doi:10.3390/cells11172646)
Supplement: Supplementary file 1 [file cells-11-02646-s001.zip]

Archive with 1 entries (1 files):
- cells-1858212-supplementary.pdf
